# Supplementary material for: An Innovative Approach to Tissue Processing and Cell Sorting of Fixed Cells for Subsequent Single-Cell RNA Sequencing
Source: Int J Mol Sci. 2022 Sep 6;23(18):10233. doi: 10.3390/ijms231810233 (PMC9499188; doi:10.3390/ijms231810233)
Supplement: Supplementary file 1 [file ijms-23-10233-s001.zip]

Archive with 1 entries (1 files):
- ijms-1830625-supplementary.pdf
